# Supplementary material for: Differential Expression of MicroRNA MiR-145 and MiR-155 Downstream Targets in Oral Cancers Exhibiting Limited Chemotherapy Resistance
Source: Int J Mol Sci. 2024 Feb 10;25(4):2167. doi: 10.3390/ijms25042167 (PMC10889714; doi:10.3390/ijms25042167)
Supplement: Supplementary file 1 [file ijms-25-02167-s001.zip]

Archive with 1 entries (1 files):
- ijms-2843325-supplementary.pdf
